# Supplementary material for: New-Onset Atrial Fibrillation in the Setting of COVID-19 Infection Is a Predictor of Mortality in Hospitalized Patients: CovAF-Study
Source: J Clin Med. 2023 May 16;12(10):3500. doi: 10.3390/jcm12103500 (PMC10218921; doi:10.3390/jcm12103500)
Supplement: Supplementary file 1 [file jcm-12-03500-s001.zip]

Archive with 1 entries (1 files):
- jcm-2371988-supplementary.pdf
